# Supplementary material for: Placental cytotrophoblast microvillar stabilization is required for cell-cell fusion
Source: Development. 2025 Apr 11;152(7):dev204619. doi: 10.1242/dev.204619 (PMC12045602; doi:10.1242/dev.204619)
Supplement: Table S1. Full placental sample list with gestational age and associated experiments. [file develop-152-204619-TableS1.xlsx]

## Sheet: Sheet1
Sample ID	Gestational age (wks)	Experiments
Sample 1	10	TEM
Sample 2	12	TEM
Sample 3	12.3	TEM
Sample 4	10	Explant model characterization, IF
Sample 5	12	Explant model characterization, IF
Sample 6	10	Explant model characterization, IF
Sample 7	9	Explant model characterization, IF
Sample 8	9	Explant model characterization, IF
Sample 9	9.5	Explant model characterization, IF
Sample 10	11	Explant model characterization, IF
Sample 11	10.5	Explant model characterization, SEM
Sample 12	9	Explant model characterization, Ezrin inhibitor treatment, SEM, IF
Sample 13	10	Explant model characterization, Ezrin inhibitor treatment, SEM, IF
Sample 14	10	Ezrin inhibitor treatment, IF
Sample 15	13	Ezrin inhibitor treatment, IF
Sample 16	9	Ezrin inhibitor treatment, IF
Sample 17	9.3	Ezrin inhibitor treatment, IF
Sample 18	9	Ezrin inhibitor treatment, IF
Sample 19	10.3	Ezrin inhibitor treatment, IF
Sample 20	9	Ezrin inhibitor treatment, RT-PCR
Sample 21	11	Ezrin inhibitor treatment, RT-PCR, Bulkseq
Sample 22	11.8	Ezrin inhibitor treatment, IF
Sample 23	9.3	Ezrin inhibitor treatment, Explant model characterization, RT-PCR, Bulkseq, IF
Sample 24	11	Ezrin inhibitor treatment, RT-PCR, Bulkseq, IF
Sample 25	11	Ezrin inhibitor treatment, RT-PCR, IF
Sample 26	11	Ezrin inhibitor treatment, IF
Sample 27	10.3	Ezrin inhibitor treatment, IF
Sample 28	9	Ezrin inhibitor treatment, IF
Sample 29	9	Ezrin inhibitor treatment, Explant model characterization, IF
Sample 30	10	Ezrin inhibitor treatment, Explant model characterization, IF
Sample 31	10.5	Ezrin inhibitor treatment, Explant model characterization, Bulkseq, IF
Sample 32	10	Ezrin inhibitor treatment, IF
Sample 33	12	Ezrin inhibitor treatment, Explant model characterization, IF
Sample 34	9	Ezrin inhibitor treatment, Explant model characterization, IF
Sample 35	11	Ezrin inhibitor treatment, Explant model characterization, Bulkseq, IF
Sample 36	11.5	CD98 crosslinking, IF
Sample 37	11	CD98 crosslinking, IF
Sample 38	12	CD98 crosslinking, IF
Sample 39	9	CD98 crosslinking, Explant model characterization, IF
Sample 40	10	CD98 crosslinking, Explant model characterization, IF
Sample 41	10	Explant model characterization, Bulkseq
Sample 42	9.3	Explant model characterization, IF
Sample 43	10	Ezrin inhibitor treatment, IF
Sample 44	10	Ezrin inhibitor treatment, IF
Sample 45	9	CD98 crosslinking, IF
Sample 46	10	CD98 crosslinking, IF
Sample 47	11.5	CD98 crosslinking, IF
Sample 48	10.5	CD98 crosslinking, IF
Sample 49	12	CD98 crosslinking, IF
Sample 50	10	Ezrin inhibitor treatment, IF
Sample 51	10.5	Ezrin inhibitor treatment, IF
