# Supplementary material for: Placental cytotrophoblast microvillar stabilization is required for cell-cell fusion
Source: Development. 2025 Apr 11;152(7):dev204619. doi: 10.1242/dev.204619 (PMC12045602; doi:10.1242/dev.204619)
Supplement: Table S2. Antibody information data table. [file develop-152-204619-TableS2.xlsx]

## Sheet: Sheet1
Antibody	Species	Company (catalogue #)	Lot	Clone	Concentration	Dilution
β-hCG	Mouse	Abcam (ab9582)	GR3300377-1	5H4-E2	1.0mg/mL	1:200
			GR3425916-1
CD98	Mouse	BD Biosciences (556074)	4015742	UM7F8	0.5mg/ml	1:25
CD98	Mouse	Biolegend (315602)	B331096	MEM-108	0.5mg/ml	1:25, 1:100
CD98-Vio Bright FITC	Mouse	Miltenyi Biotec (130-105-712)	1324080732	REA387	30 tests in 300µL	1:100
Cleaved caspase-3	Rabbit	Cell Signalling Technologies (9661)	47	Polyclonal	0.52mg/mL	1:400
E-cadherin	Mouse	R&D Systems (MAB1838)	JAT0221031	180215	1.0mg/mL	1:400
			JAT0221051
EEA-1	Mouse	R&D Systems (MAB8047)	CIIB0223121	871546	0.5mg/mL	1:50
Ezrin	Goat	Invitrogen (PA5-18541)	VH3062452	Polyclonal	0.5mg/mL	1:333
Ezrin	Mouse	Novus Biologicals (NBP1-86863)	1846	Polyclonal	0.2mg/mL	1:200
Goat Anti-Mouse IgG	Goat	Jackson ImmunoResearch (115-005-062)	169750	Polyclonal	1.8mg/mL	1:2000
Human Isotype Control IgG	Human	Invitrogen (02-7102)	WI327305	Polyclonal	5mg/mL	1:100
Integrin ⍺-6	Rat	Stem Cell Technologies (60037)	SC10713	GoH3	0.5mg/mL	1:200
Mouse IgG1 isotype control	Mouse	Biolegend (400102)	B379844	MOPC-21	0.5mg/ml	1:25
Phospho-Ezrin (Thr567)	Rabbit	Invitrogen (PA5-37763)	WA3173311	Polyclonal	1mg/mL	1:200
SDC1	Rabbit	Sigma-Aldrich (HPA006185)	30811	Polyclonal	0.2mg/mL	1:200
